# Supplementary material for: Description of new Dryocoetes (Coleoptera, Curculionidae, Scolytinae) speciesfrom Afghanistan and Northern India and redescription of Scolytoplatypus kunala Strohm
Source: Zookeys. 2010 Sep 17;(56):179–90. doi: 10.3897/zookeys.56.525 (PMC3088320; doi:10.3897/zookeys.56.525)
Supplement: XML Treatment for Scolytoplatypus kunala [file zookeys.56.525-treatment2.xml]

<!DOCTYPE tp:taxon-treatment
  PUBLIC "-//TaxonX//DTD Taxonomic Treatment Publishing DTD v0 20100105//EN" "tax-treatment-NSO.dtd">
<tp:taxon-treatment xmlns:tp="http://www.plazi.org/taxpub"><tp:treatment-meta><mixed-citation publication-type="journal"><person-group><name><surname>Mandelshtam</surname><given-names>Michail Yu.</given-names></name><name><surname>V. Petrov</surname><given-names>Alexander</given-names></name></person-group><article-title>Description of new <italic>Dryocoetes</italic> (Coleoptera, Curculionidae, Scolytinae) speciesfrom Afghanistan and Northern India and redescription of <italic>Scolytoplatypus kunala</italic> Strohm</article-title><source>Zookeys</source><day>17</day><month>9</month><year>2010</year><volume>2010</volume><issue>56</issue><fpage>179</fpage><lpage>190</lpage><pub-id pub-id-type="doi">10.3897/zookeys.56.525</pub-id></mixed-citation></tp:treatment-meta><tp:nomenclature><tp:taxon-name>
                    	<tp:taxon-name-part taxon-name-part-type="genus">Scolytoplatypus</tp:taxon-name-part>
                    	<tp:taxon-name-part taxon-name-part-type="species">kunala</tp:taxon-name-part> 
                    </tp:taxon-name><tp:taxon-authority>Strohmeyer, 1908</tp:taxon-authority></tp:nomenclature><tp:treatment-sec sec-type="Material examined"><title>Material examined:</title><p>Holotype (female): Kashmir, Pir Panjal, Rost [leg.]// Female sign // Type // Spongocerus kunala Strohm. Determ. Strohmeyer // Coll. Strohmeyer // Holotypus (on red paper). Holotype is deposited in Senckenberg Deutsches Entomologisches Iinstitut (SDEI). Additional material examined: 2 males, Afghan[istan], Nurestan, N. Waygal, 2750 m., 9.7.1972, Kabakov [leg.] (Zoological Museum of Moscow University and A.V.Petrov private collection); 1 more male and 2 females with labels: Afghan[istan] Nurestan N. Waygal 3500 m. 2.7.1972 Kabakov [leg.] (A.V. Petrov private collection).</p></tp:treatment-sec><tp:treatment-sec sec-type="Description"><title>Description.</title><sec sec-type="Male"><title>Male.</title><p>Length 2.7 mm, body stout, 2.1 times as long as wide (<xref ref-type="fig" rid="F2">Figs 2</xref>, <xref ref-type="fig" rid="F3">3</xref>). General colour pale brown, elytra with only slightly darkened suture, lateral margins and apices; each elytron with a large yellow spot extending from anterior margin up to two thirds of elytral length. Legs and antennae yellowish brown.</p><p>Frons concave, uniformly shagreened, minutely, uniformly punctured. Vestiture of whole frontal surface consists of very fine erect and relatively long hairlike setae visible from lateral and dorsal view (not from frontal view). Upper and lateral edges of frons with long hairlike setae; those on upper part until middle of eyes very long and curved towards center of frons. Longest setae convergent in middle of frons, not extending beyond middle of frons; those on lateral edges of flattened lower frontal part become shorter ventrad and are not so curved (<xref ref-type="fig" rid="F4">Fig. 4</xref>); frons is quite different from <tp:taxon-name>Scolytoplatypus daimio</tp:taxon-name> with frontal tufts of hairs attaining epistomal margin (<xref ref-type="fig" rid="F4">Fig. 5</xref>).</p><!--PageBreak--><fig id="F2" position="float" orientation="portrait"><label>Figure 2.</label><caption><p><tp:taxon-name>Scolytoplatypus kunala</tp:taxon-name>, male, dorsal view.</p></caption><graphic xmlns:xlink="http://www.w3.org/1999/xlink" xlink:href="ZooKeys-056-179-g002.jpg" position="float" orientation="portrait" xlink:type="simple"/></fig><fig id="F3" position="float" orientation="portrait"><label>Figure 3.</label><caption><p><tp:taxon-name>Scolytoplatypus kunala</tp:taxon-name>, male, lateral view.</p></caption><graphic xmlns:xlink="http://www.w3.org/1999/xlink" xlink:href="ZooKeys-056-179-g003.jpg" position="float" orientation="portrait" xlink:type="simple"/></fig><fig id="F4" position="float" orientation="portrait"><label>Figure 4, 5.</label><caption><p><bold>4</bold> <tp:taxon-name>Scolytoplatypus kunala</tp:taxon-name>, male, frontal vestiture. <bold>5</bold> <tp:taxon-name>Scolytoplatypus daimio</tp:taxon-name>, male, frontal vestiture.</p></caption><graphic xmlns:xlink="http://www.w3.org/1999/xlink" xlink:href="ZooKeys-056-179-g004.jpg" position="float" orientation="portrait" xlink:type="simple"/></fig><p>Pronotum wide and short, 0.8 times as long as wide (1.9 mm vs 2.3 mm), widest in anterior third, vestiture of fine and short hair-like setae denser at anterior margin. Pronotal surface shining, minutely punctured, punctures very shallow and set 3–4 diameters apart from each other. Surface between punctures minutely reticulated. Posterior part of pronotum more lightly coloured than anterolateral angles. Lateral margins of pronotum sharply elevated and propleura strongly concave.</p><p>Prosternum weakly convex, with an obscure triangular elevation between procoxae, its indistinct pointed apex oriented backwards, and base of triangle forming anterior prosternal margin. This margin is armed with two divergent translucent processes set far apart (<xref ref-type="fig" rid="F5">Figs 6</xref>, <xref ref-type="fig" rid="F6">7</xref>).</p><p>Scutellum small, triangular, flush with elytral surface.</p><fig id="F5" position="float" orientation="portrait"><label>Figure 6.</label><caption><p><tp:taxon-name>Scolytoplatypus kunala</tp:taxon-name>, male, prosternum.</p></caption><graphic xmlns:xlink="http://www.w3.org/1999/xlink" xlink:href="ZooKeys-056-179-g005.jpg" position="float" orientation="portrait" xlink:type="simple"/></fig><fig id="F6" position="float" orientation="portrait"><label>Figure 7.</label><caption><p><tp:taxon-name>Scolytoplatypus kunala</tp:taxon-name> male prosternum organ, enlarged.</p></caption><graphic xmlns:xlink="http://www.w3.org/1999/xlink" xlink:href="ZooKeys-056-179-g006.jpg" position="float" orientation="portrait" xlink:type="simple"/></fig><p>Elytra 1.38 times as long as wide, 2.0 times as long as pronotum, clearly widened posteriorly. Elytral surface minutely punctured, shining, without signs of reticulation. Elytral punctures not organized in rows and interstriae invisible besides at declivity where all interstriae with exception of the first one are finely carinate. First declivital interstriae at declivity are broadly elevated, not carinate and bear 9–10 tubercles of median size, towards elytral apex evidently divergent. Carina on all other interstriae very low and devoid of tubercles. Elytral declivity convex, not impressed. Posterior dark carinate portion of elytra has yellowish and dense recumbent hair-like setae, anterior light portion of elytra is glabrous.</p><p>Underside of beetle is uniformly light yellow. Fourth and fifth abdominal sterna with abundant long yellowish hair-like setae protruding beyond abdominal apex.</p><p>Front femora without tooth above apex. Front tibiae with three widely set spines at lateral edge and with apical mucro. Tarsi long, third segment not bilobed, fifth segment as long as all previous combined.</p></sec><sec sec-type="Female"><title>Female.</title><p>Similar to male, but frons is not impressed and long pubescence at lateral and upper edges of frons is not developed (<xref ref-type="fig" rid="F7">Fig. 8</xref>). Pronotum has a median mycangial pore in its centre.</p><!--PageBreak--><fig id="F7" position="float" orientation="portrait"><label>Figure 8.</label><caption><p><tp:taxon-name>Scolytoplatypus kunala</tp:taxon-name>, Holotype, female.</p></caption><graphic xmlns:xlink="http://www.w3.org/1999/xlink" xlink:href="ZooKeys-056-179-g007.jpg" position="float" orientation="portrait" xlink:type="simple"/></fig><p>Length 2.8 mm (HT – 2.96 mm), body stout, 2.15 times as long as wide. Body pale brown, elytral colour pattern essentially as in male, body surface faintly shining.</p><p>Head brown, darker compared to other body parts. Frons faintly convex, dull. Frontal surface gently shagreened. Lateral frontal parts near eyes faintly shining. Middle part of frons with a sickle-shaped faintly shining impression above mandibles, upper part of impression near center of the frons with two symmetrically placed small tubercles that are seen with difficulty. Slightly elevated dark median line continues from vertex down to epistomal impression. Frontal surface covered by shallow round punctures. Median part of frons covered by sparse, short erect hair-like setae, with somewhat higher density in middle of frons. Short recumbent hair-like setae are concentrated around eyes. Vertex is covered with round shallow punctures, glabrous. Antennae brown with sand-coloured triangular flat club.</p><p>Pronotum subquadrate, surface faintly shining, covered by microscopic round punctures, with faintly developed flattened tubercles laterally from pronotum center. Slightly anteriorly to pronotum middle a well-developed mycangial pore with a bunch of pale fine hair-like setae is developed. Posterior part of pronotum up to the central pore is covered by pale microscopic hair-like setae; anteriorly to the pore, pronotum with more long pale erect hair-like setae. Lateral pronotal margin as in all <tp:taxon-name>Scolytoplatypus</tp:taxon-name> is acute. Prothorax has an impression for protibiae. Intercoxal piece flat, its lateral margins near apex with bunches of long golden hair-like setae.</p><p>Scutellum as in male.</p><p>Elytra light brown, faintly shining. Elytral base 1.2 times as wide as pronotum base. Maximal elytral width at beginning of declivity. Declivital margins not evenly rounded toward elytral apex, elytral apex somewhat angular. Dorsum of declivity evenly arched towards apex. Elytra 1.4 times as long as wide. Elytral surface with circular punctures. Strial punctures not deepened and of similar size to interstrial punctures, so that striae are obscure, not clearly seen. Interstriae slightly elevated on declivity, first interstriae with minute tubercles, seen with difficulty. Elytral surface covered with microscopic light hair-like setae.</p><!--PageBreak--><p>Metasternum light brown, covered by short pale hair-like setae. Metacoxal cavities with clearly marked raised margin.</p><p>Abdomen light brown. Sternites covered by minute shallow round punctures and pale hair-like setae; these setae clearly longer on 3-rd, 4-th and 5-th sternites than on 1-st and 2-nd sternites.</p><p>Legs light yellow. Denticles on outer lateral protibial surface rather strong in the specimen described, but probably intraspecifically variable.</p></sec></tp:treatment-sec><tp:treatment-sec sec-type="Diagnosis"><title>Diagnosis.</title><p>In habitus the species resembles specimens of <tp:taxon-name>Scolytoplatypus daimio</tp:taxon-name>, but smaller in size and has another color pattern on elytra (with only poorly developed light dark pattern). Frontal pubescence essentially as in <tp:taxon-name>Scolytoplatypus zahradniki</tp:taxon-name> Knížek, 2008 or <tp:taxon-name>Scolytoplatypus tycon</tp:taxon-name> Blandford, 1893. Rather short frontal vestiture easily distinguishes the male <tp:taxon-name>Scolytoplatypus kunala</tp:taxon-name> from <tp:taxon-name>Scolytoplatypus daimio</tp:taxon-name> and <tp:taxon-name>Scolytoplatypus darjeelingi</tp:taxon-name> males in which the longest setae extend in a brush from the upper frontal parts up to the epistoma (<xref ref-type="fig" rid="F4">Fig. 5</xref>). Based on the habitus and details of the male prosternum morphology, <tp:taxon-name>Scolytoplatypus kunala</tp:taxon-name> is most closely related to <tp:taxon-name>Scolytoplatypus daimio</tp:taxon-name> and <tp:taxon-name>Scolytoplatypus darjeelingi</tp:taxon-name>, differing from both species in the presence of rather short frontal vestiture in the male. The last feature is present not only in <tp:taxon-name>Scolytoplatypus kunala</tp:taxon-name> but also in <tp:taxon-name>Scolytoplatypus tycon</tp:taxon-name>, hovewer in the latter, the male prosternum is differently developed and the body is much stouter. The pale area of the elytra is surrounded only by slightly darker zone formed by brown elytral apices and elytral margins, not black as in <tp:taxon-name>Scolytoplatypus darjeelingi</tp:taxon-name> Strohmeyer, 1914. All other Oriental species can be easily distinguished by the features given in the modified key of <xref ref-type="bibr" rid="B1">Beaver and Gebhardt (2006)</xref> (see below). In the recently described <tp:taxon-name>Scolytoplatypus zahradniki</tp:taxon-name> Knížek, 2008 with similar frontal pubescence the male prosternum does possess two processes anteriorly, but they are closely set and not wide apart as in <tp:taxon-name>Scolytoplatypus kunala</tp:taxon-name>. A similar prosternum to <tp:taxon-name>Scolytoplatypus kunala</tp:taxon-name> is seen in <tp:taxon-name>Scolytoplatypus daimio</tp:taxon-name>, but not in <tp:taxon-name>Scolytoplatypus zahradniki</tp:taxon-name>, which possesses closely set translucent processes at anterior margin of pronotum and a distinct type of pronotal elevation with a sharp keel protruding forwards and backwards. The <tp:taxon-name>Scolytoplatypus zahradniki</tp:taxon-name> males can also be distinguished by the clearly carinate elytral interstriae which are only slightly elevated on the <tp:taxon-name>Scolytoplatypus kunala</tp:taxon-name> declivity (<xref ref-type="bibr" rid="B2">Knížek 2008</xref>). The female of <tp:taxon-name>Scolytoplatypus kunala</tp:taxon-name> can be distinguished from the females of <tp:taxon-name>Scolytoplatypus daimio</tp:taxon-name> and <tp:taxon-name>Scolytoplatypus zahradniki</tp:taxon-name> by the smaller body size and by presence of declivital tubercles only on the 1 – st elytral interstria, by very faint striae on the apical part of the elytral declivity.</p><!--PageBreak--><p>Unfortunately, the recently published key to Indian <tp:taxon-name>Scolytoplatypus</tp:taxon-name> by <xref ref-type="bibr" rid="B3">Maiti and Saha (2009)</xref> ignores the paper by <xref ref-type="bibr" rid="B1">Beaver and Gebhardt (2006)</xref> and uses quite another set of features to distinguish species. Importantly, it does not use the male prosternum structure to provide principal features to identify species groups. Three new species were described as new by Maiti and Saha (2008), namely <tp:taxon-name>Scolytoplatypus gardneri</tp:taxon-name>, <tp:taxon-name>Scolytoplatypus lopchuensis</tp:taxon-name> and <tp:taxon-name>Scolytoplatypus samsinghensis</tp:taxon-name>; however use of another set of features to distinguish species does not allow the inclusion of these three species into the key by <xref ref-type="bibr" rid="B1">Beaver and Gebhardt (2006)</xref>. <tp:taxon-name>Scolytoplatypus samsinghensis</tp:taxon-name> differs from <tp:taxon-name>Scolytoplatypus kunala</tp:taxon-name> by the much larger size (3.75–3.80 mm versus 2.70–3.00 mm), by the uniformly dark reddish brown to blackish brown body color, by the presence of conspicuous interstrial ridges on the elytral disk both in males and in females and also by the very short frontal pubescence both in male and in female. Besides, sparse long, erect declivital hair-like setae present in <tp:taxon-name>Scolytoplatypus samsinghensis</tp:taxon-name> male are absent in <tp:taxon-name>Scolytoplatypus kunala</tp:taxon-name>. Both <tp:taxon-name>Scolytoplatypus lopchuensis</tp:taxon-name> and <tp:taxon-name>Scolytoplatypus gardneri</tp:taxon-name> are slightly smaller in size compared to <tp:taxon-name>Scolytoplatypus kunala</tp:taxon-name> (2.55–2.60 mm vs. 2.70- 3.00 mm). The female of <tp:taxon-name>Scolytoplatypus lopchuensis</tp:taxon-name> differs from that of <tp:taxon-name>Scolytoplatypus kunala</tp:taxon-name> by the absence of the mycetangium pore in the centre of the pronotum, and the female of <tp:taxon-name>Scolytoplatypus gardneri</tp:taxon-name> is unknown. Males of both species, <tp:taxon-name>Scolytoplatypus lopchuensis</tp:taxon-name> and <tp:taxon-name>Scolytoplatypus gardneri</tp:taxon-name>, are different from <tp:taxon-name>Scolytoplatypus kunala</tp:taxon-name> in having even frontal vestiture without a fringe of hair-like setae on the upper frontal rim with their apices converging towards the centre of the frons. <tp:taxon-name>Scolytoplatypus kunala</tp:taxon-name> is very closely related to <tp:taxon-name>Scolytoplatypus darjeelingi</tp:taxon-name> Stebbing sensu <xref ref-type="bibr" rid="B3">Maiti and Saha 2009</xref>; however, in contrast to Maiti and Saha’s description, <tp:taxon-name>Scolytoplatypus darjeelingi</tp:taxon-name> has very long tufts of hair-like setae originating from the upper part of the frons (<xref ref-type="bibr" rid="B4">Stebbing 1914</xref>, <xref ref-type="bibr" rid="B1">Beaver and Gebhardt 2006</xref>) and extending to the epistoma near the mandibles.</p><!--PageBreak--></tp:treatment-sec><tp:treatment-sec sec-type="Discussion"><title>Discussion.</title><p>The key to Oriental <tp:taxon-name>Scolytoplatypus</tp:taxon-name> species males by <xref ref-type="bibr" rid="B1">Beaver and Gebhardt (2006)</xref> can be easily modified to include both redescribed <tp:taxon-name>Scolytoplatypus kunala</tp:taxon-name> and recently described <tp:taxon-name>Scolytoplatypus zahradniki</tp:taxon-name>.</p><sec sec-type="The key to males will be changed from couplet 19"><title>The key to males will be changed from couplet 19</title><table-wrap content-type="key" position="anchor" orientation="portrait"><table><tbody><tr><td rowspan="1" colspan="1">19.</td><td rowspan="1" colspan="1">Prosternum with a pair of widely separated, translucent, divergent anteriorly processes. Rows of punctures on elytral dorsum not impressed, usually indistinct</td><td rowspan="1" colspan="1">19A</td></tr><tr><td rowspan="1" colspan="1">–</td><td rowspan="1" colspan="1">Prosternum with a pair of closely set translucent processes, with an asymmetrical translucent process, or without translucent processes</td><td rowspan="1" colspan="1">19B</td></tr><tr><td rowspan="1" colspan="1">19A.</td><td rowspan="1" colspan="1">Frons with a rather sparse fringe of hair-like setae on each side curving inwardly, convergent to the center of frons but not extending to lower half of frons. 2.7 mm</td><td rowspan="1" colspan="1"><tp:taxon-name>Scolytoplatypus kunala</tp:taxon-name> Strohmeyer</td></tr><tr><td rowspan="1" colspan="1">–</td><td rowspan="1" colspan="1">The incurved brushes of hair-like setae denser and longer, extending beyond middle of frons and usually attaining epistomal margin</td><td rowspan="1" colspan="1">22 (species <tp:taxon-name>Scolytoplatypus shogun</tp:taxon-name>, <tp:taxon-name>Scolytoplatypus daimio</tp:taxon-name> and <tp:taxon-name>Scolytoplatypus darjeelingi</tp:taxon-name>)</td></tr><tr><td rowspan="1" colspan="1">19B.</td><td rowspan="1" colspan="1">Prosternum raised in middle in a triangle, the apex anterior or posterior</td><td rowspan="1" colspan="1">20</td></tr><tr><td rowspan="1" colspan="1">–</td><td rowspan="1" colspan="1">Prosternum flat or weakly convex, not raised in a triangle. Prosternum without translucent processes at the anterior margin. 3.5–4.5 mm</td><td rowspan="1" colspan="1"><tp:taxon-name>Scolytoplatypus tycon</tp:taxon-name> Blandford</td></tr><tr><td rowspan="1" colspan="1">20.</td><td rowspan="1" colspan="1">Apex of prosternal triangle posterior, anterior margin projecting in two rounded lobes, slightly asymmetrical, and with a translucent process on the right side only. 2.8–3.0 mm long</td><td rowspan="1" colspan="1"><tp:taxon-name>Scolytoplatypus ruficauda</tp:taxon-name> Eggers</td></tr><tr><td rowspan="1" colspan="1">–</td><td rowspan="1" colspan="1">Apex of prosternal triangle anterior, with two symmetrical, divergent, triangular, closely set translucent processes</td><td rowspan="1" colspan="1">21</td></tr><tr><td rowspan="1" colspan="1">21.</td><td rowspan="1" colspan="1">Posterior margin of raised prosternal triangle has a sharp elevation directed posteriorly in the center, apex of prosternal triangle anterior without a pointed tubercle directed downwards. 2.6–3.3 mm</td><td rowspan="1" colspan="1"><tp:taxon-name>Scolytoplatypus zahradniki</tp:taxon-name> Knížek</td></tr><tr><td rowspan="1" colspan="1">–</td><td rowspan="1" colspan="1">Apex of prosternal triangle anterior with a single pointed tubercle directed downwards. 3.1–3.3 mm long</td><td rowspan="1" colspan="1"><tp:taxon-name>Scolytoplatypus blandfordi</tp:taxon-name> Gebhardt</td></tr></tbody></table></table-wrap><p>The key to Oriental <tp:taxon-name>Scolytoplatypus</tp:taxon-name> species females by <xref ref-type="bibr" rid="B1">Beaver and Gebhardt (2006)</xref> can also be modified to include the redescribed species, <tp:taxon-name>Scolytoplatypus daimio</tp:taxon-name>, and recently described <tp:taxon-name>Scolytoplatypus zahradniki</tp:taxon-name> Knížek.</p></sec><sec sec-type="The key to females will be changed from couplet 15"><title>The key to females will be changed from couplet 15</title><table-wrap content-type="key" position="anchor" orientation="portrait"><table><tbody><tr><td rowspan="1" colspan="1">15.</td><td rowspan="1" colspan="1">Basal angles of pronotum triangularly produced laterally, acute apically (species <tp:taxon-name>Scolytoplatypus mikado</tp:taxon-name>, <tp:taxon-name>Scolytoplatypus raja</tp:taxon-name>)</td><td rowspan="1" colspan="1">16</td></tr><tr><td rowspan="1" colspan="1">–</td><td rowspan="1" colspan="1">Basal angles of pronotum not strongly produced laterally, approximately rectangular</td><td rowspan="1" colspan="1">17</td></tr><tr><td rowspan="1" colspan="1">17.</td><td rowspan="1" colspan="1">Elytral interstriae carinate in the posterior two thirds of elytra 2.8–3.5 mm</td><td rowspan="1" colspan="1"><tp:taxon-name>Scolytoplatypus zahradniki</tp:taxon-name> Knížek</td></tr><tr><td rowspan="1" colspan="1">–</td><td rowspan="1" colspan="1">Elytral interstria not carinate, with rows of tubercles or striae weakly impressed before declivity or not impressed at all; if carinate than size less than 2.8 mm</td><td rowspan="1" colspan="1">17A</td></tr><!--PageBreak--><tr><td rowspan="1" colspan="1">17A.</td><td rowspan="1" colspan="1">Elytral striae weakly impressed before declivity; elytral disc with fine hair-like setae on both striae and interstriae. Body length 3.8–4.5 mm</td><td rowspan="1" colspan="1"><tp:taxon-name>Scolytoplatypus tycon</tp:taxon-name> Blandford</td></tr><tr><td rowspan="1" colspan="1">–</td><td rowspan="1" colspan="1">Elytral striae not impressed before declivity, or if impressed, then length less than 2 mm1818.</td><td rowspan="1" colspan="1">Elytral declivity with dense vestiture of long, yellowish hair-like setae	19 (species <tp:taxon-name>Scolytoplatypus blandfordi</tp:taxon-name>, <tp:taxon-name>Scolytoplatypus darjeelingi</tp:taxon-name>, <tp:taxon-name>Scolytoplatypus pubescens</tp:taxon-name>)</td></tr><tr><td rowspan="1" colspan="1">–</td><td rowspan="1" colspan="1">Elytral vestiture of very short hair-like setae or elytra glabrous</td><td rowspan="1" colspan="1">21</td></tr><tr><td rowspan="1" colspan="1">21.</td><td rowspan="1" colspan="1">More elongate species, the elytra 1.7–1.9 times as long as pronotum</td><td rowspan="1" colspan="1">22 (species <tp:taxon-name>Scolytoplatypus shogun</tp:taxon-name>, <tp:taxon-name>Scolytoplatypus daimio</tp:taxon-name>)</td></tr><tr><td rowspan="1" colspan="1">–</td><td rowspan="1" colspan="1">Less elongate species, the elytra at most 1.5 times as long as pronotum</td><td rowspan="1" colspan="1">23</td></tr><tr><td rowspan="1" colspan="1">23.</td><td rowspan="1" colspan="1">Apex of interstriae 2 with a small acutely pointed tooth</td><td rowspan="1" colspan="1">24 (species <tp:taxon-name>Scolytoplatypus carinatus</tp:taxon-name>, <tp:taxon-name>Scolytoplatypus nitidus</tp:taxon-name>)</td></tr><tr><td rowspan="1" colspan="1">–</td><td rowspan="1" colspan="1">Apex of interstriae 2 without a tooth</td><td rowspan="1" colspan="1">24A</td></tr><tr><td rowspan="1" colspan="1">24A.</td><td rowspan="1" colspan="1">Larger species, body length 2.8–3.0 mm. Interstriae at the declivity with minute tubercles, clearly seen only at the first interstriae, obscure and seen with difficulty at all other interstriae</td><td rowspan="1" colspan="1"><tp:taxon-name>Scolytoplatypus kunala</tp:taxon-name> Strohmeyer</td></tr><tr><td rowspan="1" colspan="1">–</td><td rowspan="1" colspan="1">Smaller species 1.2–1.8 mm long</td><td rowspan="1" colspan="1">25 (species <tp:taxon-name>Scolytoplatypus nanus</tp:taxon-name>, <tp:taxon-name>Scolytoplatypus minimus</tp:taxon-name>, <tp:taxon-name>Scolytoplatypus pusillus</tp:taxon-name>)</td></tr></tbody></table></table-wrap></sec></tp:treatment-sec><ref-list><ref id="B1"><mixed-citation xmlns:xlink="http://www.w3.org/1999/xlink" xlink:type="simple"><person-group><name name-style="western"><surname>Beaver</surname><given-names>RA</given-names></name><name name-style="western"><surname>Gebhardt</surname><given-names>H</given-names></name></person-group> (<year>2006</year>)<article-title> A review of the Oriental species of Scolytoplatypus Schaufuss (Coleoptera, Curculionidae, Scolytinae).</article-title><source>Mitteilungen aus dem Museum fur Naturkunde Berlin, Deutsche entomologische Zeitschrift</source><volume>53</volume> (<issue>2</issue>):<fpage>155</fpage>-<lpage>178</lpage>.</mixed-citation></ref><ref id="B2"><mixed-citation xmlns:xlink="http://www.w3.org/1999/xlink" xlink:type="simple"><person-group><name name-style="western"><surname>Knížek</surname><given-names>M</given-names></name></person-group> (<year>2008</year>)<article-title> A new species of Scolytoplatypus (Coleoptera: Scolytidae) from China. Studies and reports of District Museum Prague-East.</article-title><source>Taxonomical Series</source><volume>4</volume> (<issue>1–2</issue>):<fpage>119</fpage>-<lpage>124</lpage>.</mixed-citation></ref><ref id="B3"><mixed-citation xmlns:xlink="http://www.w3.org/1999/xlink" xlink:type="simple"><person-group><name name-style="western"><surname>Maiti</surname><given-names>PK</given-names></name><name name-style="western"><surname>Saha</surname><given-names>N</given-names></name></person-group> (<year>2009</year>)<article-title> Fauna of India and the Adjacent Countries : Scolytidae: Coleoptera (Bark-and Ambrosia-Beetles), Vol. I (Part 2).</article-title><source>Zoological Survey of India, Kolkata</source>, <lpage>246</lpage> pp.</mixed-citation></ref><ref id="B4"><mixed-citation xmlns:xlink="http://www.w3.org/1999/xlink" xlink:type="simple"><person-group><name name-style="western"><surname>Stebbing</surname><given-names>EP</given-names></name></person-group> (<year>1914</year>)<source> Indian forest insects of economic importance. Coleoptera.</source><publisher-name>Eyre and Spottiswoode</publisher-name>, <publisher-loc>London</publisher-loc>, <lpage>648</lpage> pp.</mixed-citation></ref></ref-list></tp:taxon-treatment>
